# Supplementary material for: Spectral Grouping of Electrically Encoded Sound Predicts Speech-in-Noise Performance in Cochlear Implantees
Source: J Assoc Res Otolaryngol. 2023 Dec 7;24(6):607–17. doi: 10.1007/s10162-023-00918-x (PMC10752853; doi:10.1007/s10162-023-00918-x)
Supplement: Supplementary file 1 — Supplementary file1 (XLSX 56 KB) Supplementary Table 1 List of subjects [file 10162_2023_918_MOESM1_ESM.xlsx]

## Sheet: Data
Subject Number	Gender	Right_External	Right_Internal	Left_External	Left_Internal	AzBio % correct	SFG (d')	Spectral Ripple Threshold (crossover dB)	Temporal Modulation Threshold (crossover dB)	Device: Right Ear	Device: Left Ear	Post Activation Time (Months)	Age Of Implantation (Years)	Duration Of Deafness (Months)	Unaided hearing threshold: l125Hz	l250Hz	l500Hz	l750Hz	l1KHz	l1500Hz	l2KHz	l3KHz	l4KHz	l6KHz	l8KHz	r125Hz	r250Hz	r500Hz	r750Hz	r1KHz	r1500Hz	r2KHz	r3KHz	r4KHz	r6KHz	r8KHz
1	F	Cochlear Nucleus 6 CP910 (2)	Nucleus Hybrid L24 (no acoustic component)	Hearing Aid		52	2.3113	7.29055	1.84617	Cochlear Implant	Hearing Aid	84	51	324	35	45	75	85	90	95	120	120	120	105	95	85	110	115	120	120	120	120	120	120	105	95
2	M	Cochlear Nucleus 7 with acoustic component	Nucleus S12 Hybrid	ReSound Enzo 3D hearing aid		32	2.5631	4.9019	13.3703	Hearing Aid	Cochlear Implant (hybrid)	72	59	360	30	30	30	55	65	85	100		110		95	30	35	40	50	65	80	115		120		95
3	F	Cochlear Nucleus 6 with acoustic component	Nucleus L24 Hybrid	Phonak Naida B SP BTE hearing aid		50	2.35042	18.4815	5.04332	Hearing Aid	Cochlear Implant (hybrid)	84	46	324	60	65	80	100	105	115	115	120	120	105	95	45	55	70	85	85	110	120	120	120	105	95
4	M	Cochlear Nucleus 6 with acoustic component	Nucleus L24 Hybrid	ReSound Linx 3D BTE hearing aid		56	0.669382	13.717	1.06252	Cochlear Implant (hybrid)	Hearing Aid	48	51	372	35	40	55	60	60	75	90	105	105	95	90	30	40	85	115	120	120	120	120	120	105	95
5	M	Phonak Exelia Art P		Cochlear Nucleus 6 with acoustic component	Cochlear Nucleus Hybrid L24	57	1.67475	7.65038	1.05263	Hearing Aid	Cochlear Implant (hybrid)	72	57	84	50	50	70	85	100	110	110	110	120	105	95	40	40	70	85	100	110	110	120	120	105	95
6	F	Phonak BTE hearing aid		Cochlear Nucleus 6 CP910 (no ipsi hearing aid)	Nucleus Hybrid S8	43	1.18614	19.6502	10.4301	Hearing Aid	Cochlear Implant (hybrid)	162	54	708	95	100	110	115	120	120	115	120	120	105	95	85	100	110	115	120	120	120	120	120	105	95
7	F	No amplification		Harmony	Advanced Bionics 1.0/1.2	60	1.46899	13.2578	2.46125	no amplification	Cochlear Implant	336	28
8	F	Cochlear Nucleus 7	Cochlear S12	Hearing Aid		45	2.51662	6.65473	6.69452	Hearing Aid	Cochlear Implant (hybrid)	61	64	408	20	20	30		35	70	80	80	105	105	95	55	60	80		85	105	105	110	120	105	95
9	M	Naida CI Q90	SlimJUltra 3D	Naida Link UP hearing aid		53	0.853575	34.7925	10.0868	Hearing Aid	Cochlear Implant	6	70	168	50	60	60	65	75	85	100	120	120	105	95	50	55	55	60	55	90	115	105	110	100	95
10	M	Harmony	Advanced Bionics: CII	No amplification		67	3.85971	10.2221	0.395497	Cochlear Implant	Hearing Aid	240	46			85	95	100	100	110	115	110	115	105	95
11	F	Naida Link CROS		Naida CI Q90	Advanced Bionics CII	81	2.5503	27.7472	1.14586	CROS transmitter	Cochlear Implant	228	32
12	M	Naida CI Q90	Advanced Bionics: CII	Naida Link CROS		23	2.229	68.7864	7.25991	Cochlear Implant	None	216	38			110	115		120	120	120	120	120	105	95
13	F	Naida CI Q90 with acoustic earhook	Advanced Bionics HiFocus Slim J	Phonak Naida Link Up hearing aid		63	1.90201	9.00748	1.19487	Cochlear Implant	Hearing Aid	24	53	276	50	55	60	65	75	75	75	65	65	65	80	60	65	65	75	80	90	115	115	120	105	95
14	M	Naida CI Q90	Advanced Bionics: CII	Phonak Naida Link CROS		76	3.11466	9.44937	5.81198	Cochlear Implant	CROS transmitter	216	29		100	110	115	120	120	120	120	120	120	105	95	100	110	115	120	120	120	120	120	120	105	95
15	M	Cochlear Nucleus 7	Cochlear 624	Hearing Aid		59	1.7337	26.7567	1.03908	Cochlear Implant	Hearing Aid	3	63	420	45	60	75		70		80		80	85	95	55	55	95	115	110	105	105	105	95		95
16	F	Sonnet EAS (2)	Med El Synchrony	Starkey CIC Hearing Aid		70	4.78796	2.81675	1.32555	Cochlear Implant	Hearing Aid	62	66	192	40	35	30	45	65	85	105	115	120	105	95	90	95	95	95	95	120	120	120	120	105	95
17	F	Cochlear Nucleus 7	Cochlear CI 512	Cochlear BAHA		78	3.56558	32.8939	3.02597	Cochlear Implant	CROS transmitter	24	68
18	F	AB Naida Q90 (backup Harmony)	Advanced Bionics CII	AB Naida Q90 (backup Harmony)	Advanced Bionics CII	79	2.68447	2.88673	-0.103144	Cochlear Implant	Cochlear Implant	228	26			110	115	120	120	120	120	120	120	105	95		110	115	120	120	120	120	120	120	105	95
19	F	Cochlear Nucleus 7	Cochlear 512	Phonak Audeo RIC hearing aid		34	2.80453	8.12164	6.97447	Cochlear Implant	Hearing Aid	6	59	24	55	60	60		55	45	55	65	70	100	85
20	M	Naida CI Q90	Advanced Bionics HiRes Ultra 3D/HiFocus Miscala	Naida CI Q90	Advanced Bionics: HiRes 90K	97	5	2.71859	3.41525	Cochlear Implant	Cochlear Implant	144	48	540
21	F	Naida CI Q90 and Neptune	AB HiRes 90K Mid-Scala	Oticon BTE Hearing Aid		74	3.06223	2.93019	0.137662	Cochlear Implant	Hearing Aid	84	60	660	80	85	95	95	95	85	85		105		95
22	M	Kanso and N5		Kanso and N5		95	2.52238	10.7142	2.49854	Cochlear Implant	Cochlear Implant	169	44
23	M	Cochlear Nucleus 7	Cochlear CI632	Cochlear Nucleus 7	Cochlear CI632	86	3.66783	12.2858	2.06033	Cochlear Implant	Cochlear Implant	14	57	240	95	110	115	120	120	120	120		120		95	90	100	95	90	95	100	95		115		95
24	F	Naida CI Q70	Advanced Bionics CII	Naida CI Q70	Advanced Bionics CII	71	3.13784	5.9248	0.688437	Cochlear Implant	Cochlear Implant	228	59
25	M	Cochlear Nucleus 6 with acoustic component	Nucleus Hybrid S12	Phonak RIC hearing aid		49	1.71809	3.23737	10.0917	Cochlear Implant (hybrid)	Hearing Aid	144	55		20	20	30	60	90	105	120	120	120	105	95	75	75	110	120	120	120	120	120	120	105	95
26	M	Cochlear Nucleus 6 with acoustic component	Nucleus L24	Uniton Moxi RIC hearing aid		68	3.01322	5.32129	2.3942	Cochleaer Implant	Hearing Aid	60	65		20	25	60	70	90	110	120	120	120	105	95	25	25	50	75	85	105	110	120	120	105	95
27	M	Cochlear Nucleus 7	CI24RE	Cochlear Nucleus 7	Cochlear Nucleus CI422	93	2.18363	30.9466	1.28748	Cochlear Implant	Cochlear Implant	168	51
28	M	ReSound Enzo 3D 798		Cochlear Nucleus 7 CP1000 (2)	Nucleus CI532	43	2.76074	4.75446	1.84158	Hearing Aid	Cochlear Implant	43	51		100	110	115	120	120	120	120	120	120	105	95	85	90	95	85	85	85	80	80	80	95	95
29	M	Naida Q90	AB HR90K MidScala	Phonak Naida Link UP BTE		99	5	2.55978	3.22552	Cochlear Implant	Hearing Aid	48	31	72	65	60	60	60	55	55	55	55	60	60	50	90	95	100	100	95	95	85	95	95	90	75
30	F	Cochlear Nucleus 7	Nucleus CI632	Phonak BTE fromVA		0	2.34227	16.6354	12.0199	Cochlear Implant	Hearing Aid	6	73	high frequency HL since childhood	55	60	70	75	90	105	115	120	120	105	95	75	80	85	95	110	115	115	120	120	105	95
31	M	Med EL Sonnet	Med El Synchrony Flex 24	Hearing aid (Phonak Naida Q90)		41	1.90448	10.3474	1.7907	Cochlear Implant	Hearing Aid	48	67		45	50	70		70	85	100	90	90	95	95
32	M	Widex Hearing Aid		Cochlear Nucleus 6 CP910	Nucleus CI522	45	2.83165	68.9672	0.38747	Hearing Aid	Cochlear Implant	62	67	324	100	110	115	120	120	120	120	120	120	105	95	65	70	70	75	75	75	70	60	60	60	70
33	F	Cochlear Nucleus 7	CI622	Phonak BTE hearing aid		87	3.30058	7.95939	1.55013	Cochlear Implant	Hearing Aid	3	43	156		35	45	45	50	65	60	65	55	75	55
34	M	Cochlear Nucleus 7	Cochlear L24	Cochlear Nucleus 7	Cochlear L24	17	1.22137	22.3282	3.47824	Cochlear Implant	Cochlear Implant	36	17	204	100	110	115		120		120		120	105	95	65	80	95		105	110	120		120	105	95
35	M	Cochlear Nucleus 7	Cochlear L24	ReSound RIC with custom shell		70	3.79388	12.307	5.92801	Cochlear Implant	Hearing Aid	36	74	240												60	55	60		70	95	120
36	M	Cochlear Nucleus 7 with acoustic component	Nucleus CI 624	No amplification		22	5	32.0381	4.00464	Cochlear Implant	No amplification	7	62	360	50	55	60	65	80	90	110	120	120	105	95	40	40	55	85	100	95	95	90	90	85	85
37	F	Cochlear Nucleus 7	Nucleus CI422	Widex BTE hearing aid		11	2.34621	68.9544	6.90096	Cochlear Implant	Hearing aid	72	73	192	50	70	85	90	95	110	120	120	120	105	95	50	60	80	105	120	120	120	120	120	105	95
38	M	Naida CIQ90	AB HiRes 3D Ultra SlimJ	Naida Link UP		91	2.15332	7.40223	0.0113607	Cochlear Implant	Hearing Aid	23	41	504	40	50	65	80	90	105	120		120		95
39	F	Kanso 2	Nucleus CI622	ReSound RE 962 DRW Quatro hearing aid		94	3.91993	3.95932	1.59681	Cochlear Implant	Hearing Aid	6	70	48		35	45	55	65	70	70	65	60	60	55
40	F	Phonak hearing aid		Cochlear Nucleus 7 with acoustic component	Hybrid S12	28	2.38579	5.28163	5.36328	Hearing Aid	Cochlear Implant (hybrid)	144	62	840	35	40	60	75	90	100	110	105	120	105	95	40	35	45	70	75	80	95	90	90	85	80
41	F	No amplification		Advanced Bionics Hires90k Mid Scala	Naida CI Q 70	27	2.03697	40.3489	5.44073	no amplification	Cochlear Implant	84	60	252
42	M	Sonnet 2 EAS	Med EL Mi1250 Flex 24	Oticon BTE Hearing Aid		80	4.25609	6.33299	1.22735	Cochlear Implant	Hearing Aid	3	67	180												60	70	105		105		110		120		95
43	M	no amplification		Cochlear Nucleus 7 (no acoustic component)	Cochlear: Hybrid S12	48	2.58988	10.525	0.465267	no amplification	Cochlear Implant (hybrid)	120	41		30	35	45	50	75	110	115	120	120	105	95	25	30	40	50	60	90	115	115	120	105	95
44	M	Concept ReSound BTE Hearing Aid		Cochlear Nucleus 7	Cohlear 612	51	2.88029	3.10601	0.403531	Hearing Aid	Cochlear Implant	3	76	198	70	75	90	95	100	105	105	105	115	105	95	85	85	90	90	100	90	90	90	95	95	95
45	F	Cochlear Nucleus 6 with acoustic component	Nucleus L24 Hybrid	BTE hearing aid		77	4.25609	4.59217	1.35736	Cochlear Implant (hybrid)	Hearing Aid	84	36	456	30	30	35	65	80	110	110	105	110	105	95	60	70	90	120	120	120	120	120	120	105	95
46	F	Cochlear Nucleus 7	Cochlear CI624	Hearing Aid		61	1.96393	6.84173	3.43933	Cochlear Implant (hybrid)	None	3	63	120												40	40	55	80	85	95	110		120		95
47	F	Hearing Aid T-Moxi RIC		Kanso 2	Nucleus CI632	97	4.78796	33.5923	1.50889	Hearing Aid	Cochlear Implant	3	55	24	100	110	115		115	115	115	120	115	105	95	45	50	55	55	50	55	65	75	85	80	80
